# Supplementary material for: Polygenic prediction of breast cancer: comparison of genetic predictors and implications for risk stratification
Source: BMC Cancer. 2019 Jun 10;19:557. doi: 10.1186/s12885-019-5783-1 (PMC6558751; doi:10.1186/s12885-019-5783-1)
Supplement: Supplementary file 1 — Table S1. Cohort characteristics of UK Biobank and Estonian Biobank. Table S2. Associations of breast cancer and standardized GRSs in the UK Biobank (with and without adjustment of family history) and in Estonian Biobank without family history. Table S3. Associations between GRSs and risk factors of breast cancer in Estonian Biobank. Table S4. Associations between GRSs and risk factors of breast cancer in UK Biobank. (XLSX 30 kb) [file 12885_2019_5783_MOESM1_ESM.xlsx]

## Sheet: S. Table 1
S Table 1. Descriptive statistics of Estonian BB and UK Biobank. For continuous variables, mean (SD) are presented, for binary variables, number of missing values with % is presented
	EstBB*						UKBB**
	Whole cohort		women without prevalent BC		women with prevalent BC		Whole cohort		women without BC		women with BC
	Mean or count(sd or %)	N of missing (%)	Mean or count(sd or %)	N of missing (%)	Mean or count(sd or %)	N of missing (%)	Mean or count(sd or %)	N of missing (%)	Mean or count(sd or %)	N of missing (%)	Mean or count(sd or %)	N of missing (%)
Age at recruitment	44.9 (17.2 )	0 (0%)	44.7 (17.2)	0 (0%)	61.1 (12.9)	0 (0%)	56.6 (8)	0 (0%)	56.4 (8)	0 (0%)	59.3 (7.1)	0 (0%)
BMI at recruitment	26.3 (5.7)	31 (0.1%)	26.2 (5.7)	31 (0.1%)	27.8 (5.9)	0 (0%)	27 (5.1)	158 (0.3%)	27 (5.2)	147 (0.3%)	27.1 (5)	11 (0.3%)
Waist circumference at recruitment	84.1 (14.5)	6734 (22.3%)	84 (14.5)	6677 (20.7%)	89 (14.3)	57 (18%)	84.5 (12.4)	106 (0.2%)	84.5 (12.5)	100 (0.2%)	85.3 (12.1)	6 (0.2%)
Smoking status (0/1-ever smoked) at recruitment	10383 (32.7%)	763 (2.5%)	10313 (32.8%)	756 (2.3%)	70 (22.6%)	7 (2.2%)	27222 (58.2%)	189 (0.4%)	25353 (58.1%)	172 (0.4%)	1869 (59.5%)	17 (0.5%)
Age at menopause	47.7 (6.8)	18901 (62.5%)	47.7 (6.8)	18867 (58.5%)	48.3 (5.7)	34 (10.7%)	8 (4.4)	23209 (49.4%)	50.3 (4.4)	21846 (49.8%)	50.1 (4.5)	1363 (43.2%)
Age at menarche	13.5 (1.5)	334 (1.1%)	13.5 (1.5)	328 (1%)	13.8 (1.6)	6 (1.9%)	13 (1.6)	1250 (2.7%)	13 (1.6)	1151 (2.6%)	12.9 (1.6)	99 (3.1%)
Usage of Hormonal Contraceptives at recruitment	4621 (44.7%)	158 (0.5%)	4617 (44.8%)	155 (0.5%)	4 (13.3%)	3 (0.9%)	18134 (38.7%)	147 (0.3%)	16817 (38.5%)	135 (0.3%)	1317 (41.9%)	12 (0.4%)
Status of endometriosis (0/1)	631 (1.9%)	79 (0.3%)	627 (1.9%)	78 (0.2%)	4 (1.3%)	1 (0.3%)	1248 (2.7%)	0 (0%)	1169 (2.7%)	0 (0%)	79 (2.5%)	0 (0%)
Status of polycystic ovary syndrome (0/1)	372 (1.1%)	79 (0.3%)	372 (1.2%)	78 (0.2%)	0 (0%)	1 (0.3%)	133 (0.3%)	0 (0%)	125 (0.3%)	0 (0%)	8 (0.3%)	0 (0%)
Status of any cancer (0/1)	1215 (3.7%)	81 (0.3%)	898 (2.8%)	80 (0.2%)	317 (100%)	1 (0.3%)	8331 (17.7%)	0 (0%)	5174 (11.8%)	0 (0%)	3157 (100%)	0 (0%)
Status of survival by June 2016 (0-alive/1-dead)	1894 (5.8%)	0 (0%)	1824 (5.7%)	0 (0%)	70 (22.1%)	0 (0%)	NA	0 (0%)	NA	0 (0%)	NA	0 (0%)
Status of family hisotry of BC (0/1-positive family history)	NA	NA	NA	NA	NA	NA	3592 (7.7%)	2534 (5.4%)	3192 (7.3%)	2382 (5.4%)	403 (12.8%)	152 (4.8%)
*Status of disease represents incident disease's status in EstBB obtained while linking with National registries
**Status of disease is combination of self-reported status at recruitment and registry linked ICD-10 codes

## Sheet: S. Table 2
S Table 2. The effect of different GRS depending on the adjustment of BC family history in EstBB and UKBB
		GRS70			GRS75			GRSUK			GRSONCO			MetaGRS2			MetaGRS3			MetaGRS4
	Model fitted	OR	95% CI	pval	OR	95% CI	pval	OR	95% CI	pval	OR	95% CI	pval	OR	95% CI	pval	OR	95% CI	pval	OR	95% CI	pval
UKBB	Without family history	1.36413	1.32 to 1.41	2.47004e-62	1.47907	1.43 to 1.53	2.14805e-95	1.29709	1.25 to 1.35	1.04822e-44	1.51394	1.46 to 1.57	1.74798e-107	1.59779	1.54 to 1.66	9.70357e-135	1.57583	1.52 to 1.64	1.38571e-127	1.57186	1.51 to 1.63	4.19908e-127
	With family history	1.35386	1.31 to 1.4	3.60118e-59	1.46773	1.41 to 1.52	2.68105e-91	1.28934	1.24 to 1.34	1.50226e-42	1.50068	1.44 to 1.56	1.67079e-102	1.58328	1.53 to 1.64	7.80711e-129	1.56137	1.5 to 1.62	7.76824e-122	1.55771	1.5 to 1.62	2.15206e-121
EstBB*	Without family history	1.27	1.13 to 1.45	0.00014	1.38	1.22 to 1.57	5.3e-07	1.34	1.18 to 1.52	5.5e-06	1.44	1.27 to 1.64	1e-08	NA	NA	NA	NA	NA	NA	NA	NA	NA
*As metaGRSs are developed using prevalent BC data from EstBB, their OR and p-values would be inflatated due to overfitting and are therefore not reported

## Sheet: S. Table 3
S Table 3. Associations between GRSs and risk factors of breast cancer in Estonian Biobank. Betas are presented while modelling continuous variables, Odds ratios (OR) while modelling binary variables and Hazard ratios (HR) while modelling incident diseases.
	GRS70			GRS75			GRSUK			GRSONCO			MetaGRS2			MetaGRS3			MetaGRS4
Variables	Estimate (Beta/OR/HR)	Estimate 95% CI	Pval	Estimate (Beta/OR/HR)	Estimate 95% CI	Pval	Estimate (Beta/OR/HR)	Estimate 95% CI	Pval	Estimate (Beta/OR/HR)	Estimate 95% CI	Pval	Estimate (Beta/OR/HR)	Estimate 95% CI	Pval	Estimate (Beta/OR/HR)	Estimate 95% CI	Pval	Estimate (Beta/OR/HR)	Estimate 95% CI	Pval
Age of menopause*	0.016	-0.067 to 0.099	0.705	0.085	0.002 to 0.169	0.045	0.059	-0.024 to 0.141	0.163	0.094	0.011 to 0.177	0.026	0.103	0.02 to 0.186	0.015	0.084	0.001 to 0.166	0.048	0.087	0.004 to 0.17	0.040
Age of menarche	-0.007	-0.024 to 0.01	0.415	-0.005	-0.022 to 0.012	0.582	0.006	-0.011 to 0.023	0.507	-0.004	-0.021 to 0.013	0.659	-0.005	-0.022 to 0.012	0.573	-0.006	-0.023 to 0.011	0.494	-0.003	-0.02 to 0.014	0.717
BMI	-0.043	-0.1 to 0.014	0.143	-0.047	-0.104 to 0.01	0.109	-0.082	-0.139 to -0.024	0.005	0.025	-0.033 to 0.082	0.399	-0.010	-0.067 to 0.047	0.732	-0.021	-0.078 to 0.036	0.474	-0.042	-0.1 to 0.015	0.148
BMI**	-0.0351595	-0.104 to 0.034	0.316863	-0.0239611	-0.093 to 0.045	0.493448	-0.0992212	-0.168 to -0.031	0.00463354	0.00430166	-0.065 to 0.073	0.902572	-0.0102673	-0.079 to 0.058	0.769558	-0.0187146	-0.087 to 0.05	0.593595	-0.0460085	-0.115 to 0.023	0.190528
Waist circumference	-0.114	-0.276 to 0.048	0.166	-0.054	-0.216 to 0.109	0.517	-0.199	-0.36 to -0.038	0.015	0.086	-0.075 to 0.247	0.292	0.025	-0.137 to 0.186	0.765	-0.016	-0.178 to 0.145	0.842	-0.075	-0.237 to 0.087	0.365
Smoking	1.02629	1.002 to 1.051	0.0357246	1.02508	1.001 to 1.05	0.0450068	1.0068	0.983 to 1.031	0.582871	1.02619	1.002 to 1.051	0.0365667	1.02944	1.005 to 1.055	0.019	1.03072	1.006 to 1.056	0.014	1.02753	1.003 to 1.053	0.028
Smoking***	1.02623	0.996 to 1.057	0.087974	1.03367	1.004 to 1.065	0.0284428	1.00633	0.977 to 1.037	0.676705	1.04153	1.011 to 1.073	0.00740276	1.04336	1.013 to 1.075	0.00505653	1.04134	1.011 to 1.073	0.00749555	1.03625	1.006 to 1.068	0.0190411
Use of hormonal contraceptives	1.009	0.985 to 1.033	0.466	1.007	0.983 to 1.031	0.578	0.989	0.965 to 1.012	0.342	0.975	0.952 to 0.998	0.036	0.988	0.965 to 1.012	0.325	0.994	0.97 to 1.017	0.598	0.991	0.968 to 1.015	0.467
Incident endometriosis	1.001	0.935 to 1.071	0.981	1.020	0.953 to 1.091	0.567	0.945	0.882 to 1.012	0.104	0.995	0.929 to 1.066	0.888	1.008	0.941 to 1.079	0.823	1.006	0.94 to 1.077	0.859	0.988	0.923 to 1.058	0.728
Incident polycystic ovarian syndrome	1.019	0.914 to 1.136	0.733	0.998	0.895 to 1.113	0.972	0.972	0.872 to 1.085	0.615	0.894	0.802 to 0.998	0.046	0.934	0.837 to 1.041	0.218	0.954	0.856 to 1.065	0.402	0.954	0.855 to 1.064	0.397
Incident cancer	1.074	1.024 to 1.126	0.004	1.087	1.036 to 1.14	0.001	1.036	0.987 to 1.087	0.148	1.050	1 to 1.102	0.049	1.077	1.027 to 1.131	0.002	1.082	1.031 to 1.135	0.001	1.079	1.028 to 1.132	0.002
Incident cancer exc breast cancer	1.011	0.959 to 1.065	0.688	1.006	0.954 to 1.06	0.837	1.000	0.949 to 1.054	0.996	0.975	0.925 to 1.029	0.357	0.988	0.937 to 1.042	0.653	0.994	0.943 to 1.048	0.828	0.995	0.944 to 1.049	0.856
Incident ovarian cancer	1.185	0.957 to 1.467	0.120	1.165	0.941 to 1.443	0.160	1.150	0.928 to 1.426	0.201	0.966	0.778 to 1.2	0.757	1.064	0.858 to 1.32	0.571	1.106	0.892 to 1.371	0.360	1.134	0.915 to 1.406	0.251
Overall mortality	0.985	0.94 to 1.032	0.526	1.007	0.961 to 1.056	0.773	1.034	0.987 to 1.084	0.157	1.032	0.984 to 1.082	0.200	1.023	0.975 to 1.072	0.351	1.012	0.966 to 1.061	0.609	1.021	0.974 to 1.069	0.394
* only women over 40 used
**only premenopausal women under 50y
***only women under 50y

## Sheet: S. Table 4
S Table 4. Associations between GRSs and risk factors of breast cancer in UK Biobank. Betas are presented while modelling continuous variables and Odds ratios (OR) while modelling binary variables.
	GRS70			GRS75			GRSUK			GRSONCO			MetaGRS2			MetaGRS3			MetaGRS4
Variables	Estimate (Beta/OR)	Estimate 95% CI	Pval	Estimate (Beta/OR)	Estimate 95% CI	Pval	Estimate (Beta/OR)	Estimate 95% CI	Pval	Estimate (Beta/OR)	Estimate 95% CI	Pval	Estimate (Beta/OR)	Estimate 95% CI	Pval	Estimate (Beta/OR)	Estimate 95% CI	Pval	Estimate (Beta/OR)	Estimate 95% CI	Pval
age of menopause*	-0.0546905	-0.111 to 0.002	0.0578874	-0.050029	-0.107 to 0.006	0.0826326	-0.073536	-0.13 to -0.017	0.0103747	-0.0362853	-0.093 to 0.02	0.207897	-0.0495012	-0.106 to 0.007	0.0863109	-0.0548613	-0.111 to 0.002	0.0573812	-0.0675206	-0.124 to -0.011	0.0191345
age of menarche	0.00724159	-0.008 to 0.022	0.341025	0.0112806	-0.004 to 0.026	0.138613	0.012519	-0.002 to 0.027	0.0988665	0.0151322	0 to 0.03	0.0470289	0.0154393	0 to 0.03	0.0430422	0.0140472	-0.001 to 0.029	0.065542	0.015354	0 to 0.03	0.0438077
BMI	-0.0460325	-0.092 to 0	0.0521888	-0.0319207	-0.078 to 0.015	0.179077	-0.0691981	-0.116 to -0.023	0.0034474	-0.00527761	-0.052 to 0.041	0.824155	-0.0206032	-0.067 to 0.026	0.386535	-0.0301148	-0.077 to 0.016	0.20542	-0.0459226	-0.092 to 0.001	0.0532377
BMI**	-0.00921689	-0.11 to 0.092	0.858207	-0.00652847	-0.108 to 0.095	0.899861	-0.0640196	-0.164 to 0.036	0.210283	0.0440998	-0.056 to 0.145	0.389946	0.023984	-0.077 to 0.125	0.643031	0.0155316	-0.086 to 0.117	0.764775	-0.00728297	-0.109 to 0.094	0.888254
Waist circumference	-0.0687507	-0.181 to 0.043	0.228416	-0.0465456	-0.159 to 0.066	0.415754	-0.178675	-0.29 to -0.067	0.00170626	0.00739342	-0.105 to 0.119	0.897122	-0.0207619	-0.133 to 0.092	0.717004	-0.0373363	-0.15 to 0.075	0.514323	-0.0854055	-0.198 to 0.027	0.135366
Smoking	0.989698	0.972 to 1.008	0.271873	1.00198	0.984-1.021	0.833784	0.994939	0.977 to 1.013	0.589717	0.999924	0.982 to 1.019	0.993571	1.00103	0.983 to 1.02	0.913251	0.997552	0.979 to 1.016	0.795412	0.996441	0.978 to 1.015	0.705774
Smoking***	0.965926	0.929 to 1.004	0.0788345	0.987709	0.95 to 1.027	0.533206	0.96516	0.929 to 1.003	0.0695099	0.983042	0.946 to 1.022	0.382686	0.98281	0.945 to 1.022	0.380666	0.976064	0.939 to 1.015	0.222068	0.969526	0.933 to 1.008	0.118256
Use of hormonal contraceptives	0.993109	0.973 to 1.014	0.510825	0.999884	0.979-1.021	0.991237	1.00978	0.989-1.031	0.3544	0.99142	0.971-1.012	0.414096	0.994663	0.974-1.015	0.612245	0.99378	0.973-1.015	0.554103	0.997855	0.977-1.019	0.838486
Prevalent endometriosis	0.989606	0.935 to 1.047	0.717639	0.981955	0.928-1.039	0.530056	1.00098	0.946-1.059	0.972852	0.990927	0.936-1.049	0.752094	0.984632	0.93-1.042	0.593006	0.985011	0.931-1.043	0.602328	0.98798	0.933-1.046	0.676197
Prevalent polycystic ovarian syndrome	1.05696	0.891 to 1.254	0.525451	1.15687	0.974-1.374	0.096603	1.14591	0.967-1.358	0.116718	1.18567	1-1.406	0.0502897	1.20188	1.013-1.426	0.0353537	1.17129	0.987-1.39	0.07074	1.18768	1.001-1.41	0.0491672
Prevalent cancer	1.12955	1.103 to 1.157	3.25e-23	1.15066	1.123-1.179	5.15e-30	1.09167	1.066-1.118	7.74e-13	1.18028	1.152-1.209	4.35e-41	1.19518	1.167-1.225	4.43e-47	1.19014	1.162-1.219	4.51e-45	1.18479	1.157-1.214	4.8e-43
Prevalent cancer exc breast cancer	1.00647	0.977 to 1.037	0.667881	0.989511	0.961-1.019	0.484838	0.983738	0.955-1.013	0.274396	1.01389	0.984-1.044	0.362934	1.0027	0.973-1.033	0.859073	1.0041	0.975-1.034	0.787296	0.998275	0.969-1.028	0.909253
Prevalent ovarian cancer	1.02725	0.919 to 1.148	0.634638	1.03813	0.929-1.16	0.509516	1.07171	0.96-1.197	0.21956	1.04315	0.933-1.166	0.456672	1.04739	0.937-1.171	0.415095	1.0447	0.935-1.168	0.441172	1.05875	0.947-1.183	0.313784
* only women over 40 used
**only premenopausal women under 50y
***only women under 50y
